# Supplementary material for: Metagenomic analysis unveils the microbial landscape of pancreatic tumors
Source: Front Microbiol. 2023 Dec 21;14:1275374. doi: 10.3389/fmicb.2023.1275374 (PMC10764597; doi:10.3389/fmicb.2023.1275374)
Supplement: Supplementary file 2 [file Table_2.XLSX]

## Sheet: OTU_count_Table S2
#NAME	T10_S1_L001_R1_001.fastq	T11_S1_L001_R1_001.fastq	T12_S1_L001_R1_001.fastq	T13_S1_L001_R1_001.fastq	T14_S1_L001_R1_001.fastq	T15_S1_L001_R1_001.fastq	T16_S1_L001_R1_001.fastq	T17_S1_L001_R1_001.fastq	T18_S1_L001_R1_001.fastq	T19_S1_L001_R1_001.fastq	T1_S1_L001_R1_001.fastq	T20_S1_L001_R1_001.fastq	T21_S1_L001_R1_001.fastq	T22_S1_L001_R1_001.fastq	T23_S1_L001_R1_001.fastq	T24_S1_L001_R1_001.fastq	T25_S1_L001_R1_001.fastq	T26_S1_L001_R1_001.fastq	T27_S1_L001_R1_001.fastq	T28_S1_L001_R1_001.fastq	T29_S1_L001_R1_001.fastq	T2_S1_L001_R1_001.fastq	T30_S1_L001_R1_001.fastq	T31_S1_L001_R1_001.fastq	T32_S1_L001_R1_001.fastq	T33_S1_L001_R1_001.fastq	T34_S1_L001_R1_001.fastq	T35_S1_L001_R1_001.fastq	T36_S1_L001_R1_001.fastq	T37_S1_L001_R1_001.fastq	T38_S1_L001_R1_001.fastq	T39_S1_L001_R1_001.fastq	T3_S1_L001_R1_001.fastq	T40_S1_L001_R1_001.fastq	T4_S1_L001_R1_001.fastq	T5_S1_L001_R1_001.fastq	T6_S1_L001_R1_001.fastq	T7_S1_L001_R1_001.fastq	T8_S1_L001_R1_001.fastq	T9_S1_L001_R1_001.fastq
OTU_1	0	0	0	0	0	0	0	0	0	0	1	0	0	0	0	0	1613	0	0	0	1	1	1	0	0	0	0	0	0	0	1	0	0	0	0	0	0	2	0	0
OTU_10	0	0	0	0	0	0	31	53	6	0	379	0	0	4	0	0	0	0	0	0	0	1	0	0	0	0	0	0	0	0	0	0	0	0	5	2	0	0	0	0
OTU_100	0	1	9	0	0	12	14	0	0	6	0	21	0	0	1	0	22	0	6	0	0	0	0	0	0	0	0	0	0	0	0	14	1	0	2	1	0	23	0	0
OTU_101	0	0	0	0	0	0	0	0	32	0	0	43	0	0	0	0	0	0	0	0	0	0	0	0	0	0	0	0	0	0	0	0	0	0	0	0	0	0	0	0
OTU_102	0	0	0	0	0	0	0	0	0	0	0	0	0	0	0	0	0	0	0	34	0	0	0	0	0	0	0	0	0	0	0	0	0	0	0	0	0	0	0	0
OTU_103	0	0	24	0	0	0	0	0	0	0	1	0	0	0	0	0	0	0	0	0	0	0	0	0	0	0	0	0	0	0	0	0	0	0	1	0	0	0	0	0
OTU_104	0	0	0	0	0	0	0	0	0	0	1	0	0	0	0	0	0	0	0	0	0	0	0	0	0	0	27	0	0	0	0	0	0	0	0	0	0	0	0	0
OTU_105	0	0	0	0	0	0	0	0	0	0	0	0	0	0	0	0	0	38	0	0	0	2	0	0	0	0	0	0	0	0	0	0	0	0	0	0	0	0	0	0
OTU_11	0	32	12	1	120	1	0	0	6	0	0	56	274	7	11	0	39	100	29	0	0	1	0	5	0	4	0	11	215	0	30	0	0	335	6	1	14	4	357	9
OTU_12	0	4	0	0	0	0	0	0	0	0	15	0	0	0	0	0	0	0	0	0	0	6	0	0	0	0	0	0	0	0	0	0	24	0	542	146	0	0	0	22
OTU_13	0	0	0	0	0	0	0	0	0	0	0	0	0	0	0	0	0	0	0	246	0	0	2	0	0	0	0	0	0	0	0	0	0	0	0	0	0	0	0	0
OTU_14	0	0	23	0	0	0	0	0	0	0	189	0	10	0	0	12	0	0	0	0	0	4	0	0	0	0	0	0	0	0	0	0	0	0	4	0	0	0	0	0
OTU_15	0	0	0	0	0	0	0	0	0	0	0	0	0	1	0	0	0	0	0	0	0	0	0	0	0	0	0	0	0	0	0	0	0	112	0	0	0	0	0	0
OTU_16	0	0	0	0	0	46	88	1	7	0	32	0	0	0	300	0	0	76	0	0	0	2	0	1	0	0	0	0	0	14	2	0	1	0	24	8	4	0	0	0
OTU_17	0	0	0	0	0	0	0	0	0	0	0	0	0	0	0	0	132	78	0	0	0	0	0	0	0	0	0	0	0	0	0	0	1	0	0	0	0	0	0	0
OTU_18	0	0	0	0	0	0	0	0	0	0	0	0	142	0	0	0	0	0	0	0	0	0	0	0	0	0	0	0	0	0	0	0	0	0	0	0	0	0	0	0
OTU_19	0	0	0	0	0	1	0	0	0	0	0	0	0	0	0	158	0	0	0	0	0	0	0	0	0	0	0	0	0	0	0	0	0	0	0	0	0	0	0	0
OTU_2	0	0	0	0	0	0	0	0	0	2	0	0	0	0	0	0	714	0	0	0	0	0	0	0	0	0	0	11	0	0	2	0	0	0	0	0	0	0	0	1
OTU_20	0	0	0	0	0	0	0	0	0	0	0	0	0	0	0	170	0	0	0	0	0	0	0	0	1	0	0	1	0	0	0	0	0	0	0	0	0	0	0	0
OTU_21	0	0	0	0	0	0	0	96	0	0	0	0	0	0	0	0	0	0	0	0	0	0	0	0	0	0	0	0	0	0	0	0	2	0	5	1	3	0	0	0
OTU_22	0	0	0	0	0	0	0	0	0	0	0	0	0	0	0	0	146	0	0	0	0	0	0	0	0	0	0	0	0	0	0	0	0	0	0	0	1	0	0	0
OTU_23	0	0	0	0	0	4	0	0	0	0	2	0	0	0	0	0	286	0	0	0	3	0	0	0	0	0	0	0	0	2	0	0	0	0	1	0	0	0	0	0
OTU_24	0	0	0	0	0	0	0	0	0	22	0	0	0	16	0	0	123	0	0	0	0	0	0	0	1	0	0	0	0	0	0	0	0	0	0	0	0	0	0	0
OTU_25	0	0	0	0	0	0	0	0	0	0	0	0	0	0	0	0	0	0	0	0	0	0	0	0	0	0	1	0	0	0	118	0	0	0	0	0	0	0	0	0
OTU_26	0	63	0	0	37	0	17	0	15	0	6	0	0	0	0	81	0	0	8	0	0	3	0	0	0	0	16	0	0	0	0	0	2	0	1	3	0	8	0	0
OTU_27	0	0	0	0	0	0	0	0	10	7	0	28	0	1	0	0	0	0	0	0	0	0	0	0	0	0	0	0	0	0	66	0	0	0	0	0	0	0	0	0
OTU_28	3	0	0	0	0	0	0	0	0	0	0	0	0	63	0	0	0	0	0	0	0	0	0	0	0	0	0	0	0	0	0	0	0	0	0	0	0	0	0	0
OTU_29	0	0	0	0	0	0	0	0	0	0	0	0	66	0	0	0	0	0	0	0	0	0	0	0	0	1	0	0	0	0	0	0	0	0	0	0	11	0	0	0
OTU_3	0	0	0	0	0	0	0	0	0	0	10	0	0	0	0	0	0	0	0	0	0	3	0	0	0	0	0	0	0	0	0	0	30	0	876	124	0	0	0	2
OTU_30	0	0	0	0	0	0	0	0	0	0	0	0	0	0	0	39	0	0	0	0	0	0	0	0	0	0	0	0	0	0	0	0	0	0	0	0	0	0	0	0
OTU_31	7	80	0	0	311	0	0	76	0	0	15	5	9	1	0	1	7	60	5	22	0	4	0	0	1	0	33	0	0	1	3	3	8	0	89	62	4	40	0	0
OTU_32	0	0	0	0	0	0	0	0	0	0	4	0	0	0	0	0	0	0	0	0	0	1	0	0	0	0	0	0	0	0	0	0	0	0	89	35	1	0	0	0
OTU_33	0	0	0	0	0	0	0	0	0	0	0	0	0	0	0	0	0	0	42	0	0	0	0	0	0	0	0	0	0	0	0	0	0	0	0	0	0	0	0	0
OTU_34	0	0	0	0	0	0	0	0	0	0	0	0	0	0	0	0	0	0	0	0	0	0	0	0	0	0	0	0	0	0	0	0	0	44	0	0	0	0	0	0
OTU_35	0	0	0	0	0	13	0	0	0	0	0	0	0	0	0	0	0	0	0	0	0	0	0	0	0	0	0	0	0	0	0	0	0	0	0	0	0	0	0	0
OTU_36	0	0	0	0	0	0	0	0	26	0	0	0	0	0	0	0	0	0	0	0	0	0	0	0	0	0	0	0	0	0	0	0	0	0	0	0	0	0	0	0
OTU_37	1	2	0	3	1	83	402	264	36	0	0	122	0	28	0	181	15	298	39	0	0	1	1	7	0	0	0	6	0	6	11	0	0	0	4	1	3	0	1	3
OTU_38	1	0	10	3	0	41	12	2	0	1	9	27	0	248	0	0	153	1	474	0	10	0	69	0	0	0	4	0	0	3	0	0	0	0	4	16	3	16	10	14
OTU_39	49	0	0	19	114	23	43	3	5	20	7	120	334	29	6	148	8	171	26	0	0	0	47	1	1	14	6	5	61	15	129	102	0	0	2	2	3	51	118	15
OTU_4	0	0	0	0	0	0	0	0	0	0	0	0	0	0	0	0	443	1	0	0	0	0	0	0	0	0	0	0	0	0	0	0	0	0	0	0	0	0	0	0
OTU_40	0	2	0	0	18	0	0	0	0	0	0	0	0	0	0	0	0	0	0	331	0	0	0	0	0	0	1	0	0	0	0	35	0	0	1	0	0	0	0	0
OTU_41	0	0	0	1	0	0	0	255	0	0	0	1	0	0	0	0	0	0	0	0	0	0	0	0	0	0	0	0	0	1	0	0	0	0	0	1	0	0	0	0
OTU_42	0	0	0	0	0	0	0	0	0	0	5	0	0	0	0	0	0	0	0	0	0	4	0	0	0	0	0	0	0	0	0	0	8	0	383	66	3	0	0	0
OTU_43	16	29	55	0	0	48	0	0	0	1	5	0	60	4	0	0	0	18	7	0	5	0	1	0	0	14	0	0	267	0	36	0	2	1	4	0	0	0	133	30
OTU_44	0	0	0	0	0	0	0	0	0	0	416	0	0	0	0	0	0	0	0	0	0	9	0	0	0	0	0	0	0	0	0	0	0	0	0	0	0	0	0	0
OTU_45	28	0	0	0	0	53	0	0	1	14	0	0	0	5	0	53	0	0	0	0	0	0	0	0	0	0	0	0	51	0	0	0	1	124	2	10	0	0	5	12
OTU_46	0	0	0	0	0	5	0	0	0	12	3	0	143	0	0	0	0	12	0	0	0	0	0	0	2	1	0	0	0	0	0	0	0	0	0	0	0	0	0	0
OTU_47	2	23	0	0	69	0	0	18	0	0	3	0	208	0	0	0	7	10	2	1	0	0	0	0	0	0	1	0	0	0	0	0	0	0	0	7	2	6	0	0
OTU_48	0	0	0	0	0	0	0	0	0	0	0	0	0	0	0	0	0	0	0	0	0	0	0	0	0	0	0	0	0	0	0	0	0	0	0	0	0	0	70	0
OTU_49	0	0	0	0	0	0	0	0	0	0	0	0	0	0	0	0	119	0	0	0	0	0	0	0	0	0	0	0	0	0	0	0	0	0	0	0	0	0	0	0
OTU_5	10	1	0	2	31	46	535	210	58	14	5	84	223	31	7	37	100	342	117	32	14	0	1	0	8	0	12	0	0	6	0	9	0	11	1	1	0	0	59	0
OTU_50	0	0	1	0	0	0	0	0	0	0	0	0	0	0	0	0	0	40	42	22	0	0	24	0	0	0	0	0	0	0	0	96	0	0	0	0	0	0	57	0
OTU_51	0	1	0	0	86	0	6	0	0	0	0	0	0	0	0	0	0	0	0	0	0	0	0	0	0	0	0	0	0	0	0	1	0	0	0	0	0	0	0	0
OTU_52	0	0	0	0	0	0	0	0	0	0	216	0	0	0	0	0	0	0	0	0	0	1	0	0	0	0	0	0	0	0	0	0	0	0	21	45	13	0	0	0
OTU_53	0	0	0	0	0	0	0	0	0	0	1	0	0	1	0	0	0	0	0	0	0	2	0	0	0	0	7	0	0	0	0	0	0	126	2	0	1	0	0	0
OTU_54	0	0	20	0	0	0	0	0	0	0	0	56	0	0	0	0	0	34	0	0	0	0	6	0	0	0	0	0	0	0	0	1	0	0	0	0	0	0	0	37
OTU_55	3	18	16	0	43	0	44	114	1	1	10	0	0	4	0	0	1	3	0	0	0	0	4	0	0	0	0	0	0	0	0	0	0	0	0	0	0	0	0	14
OTU_56	0	0	0	0	0	0	0	1	8	0	0	0	0	0	0	0	0	0	0	0	36	0	0	0	0	0	0	0	0	0	0	0	0	0	1	0	1	2	1	0
OTU_57	3	23	0	15	0	0	0	0	0	3	3	0	0	0	0	0	76	0	0	0	26	0	54	2	2	4	21	10	0	81	0	0	0	13	19	5	4	1	0	3
OTU_58	2	0	0	0	89	0	0	0	0	1	1	0	0	0	0	0	0	0	0	0	0	0	0	0	0	0	0	0	0	0	0	0	0	0	15	0	0	0	0	0
OTU_59	0	0	0	0	0	83	0	0	0	0	1	0	0	0	0	0	0	0	0	0	0	1	0	0	0	7	0	13	0	27	0	0	0	0	0	3	0	0	0	0
OTU_6	2	0	0	0	0	0	0	0	0	0	862	0	77	0	0	0	0	0	0	14	0	6	0	0	0	0	0	0	0	0	0	0	1	0	6	7	7	0	0	0
OTU_60	0	0	0	0	0	0	0	1	0	0	0	91	0	0	0	0	0	0	0	0	0	0	0	0	0	0	0	0	0	2	0	0	0	0	2	0	0	0	0	0
OTU_61	0	0	0	0	0	0	0	0	0	19	0	71	0	0	0	0	0	0	0	0	0	0	0	0	0	0	0	0	0	0	1	0	0	0	0	0	2	0	0	0
OTU_62	0	0	0	7	0	0	0	0	0	0	0	40	0	1	0	56	0	0	0	0	0	0	9	0	2	4	0	0	1	0	1	0	1	87	12	0	0	0	14	0
OTU_63	0	0	0	0	0	0	0	0	0	0	0	0	0	0	0	0	0	0	0	0	0	0	0	0	0	0	0	0	0	0	0	0	0	0	0	0	0	0	59	0
OTU_64	0	0	0	0	0	0	0	0	0	2	0	0	0	0	0	0	0	0	0	0	0	0	0	0	0	0	0	0	0	0	0	0	0	0	0	0	0	0	67	0
OTU_65	0	0	0	0	0	0	0	0	0	0	0	0	0	0	0	0	0	0	0	42	0	0	0	0	0	0	0	0	0	0	0	0	0	0	0	0	0	0	0	0
OTU_66	0	0	0	0	0	0	0	0	1	0	1	44	0	0	0	0	0	90	0	0	0	0	0	0	0	0	0	0	0	0	0	0	0	0	0	0	0	0	0	0
OTU_67	0	0	0	0	42	0	0	0	0	0	0	0	0	0	0	0	0	0	0	0	0	0	0	0	0	0	0	0	0	0	0	0	0	0	0	0	0	0	0	0
OTU_68	0	0	0	0	0	0	0	0	0	0	2	0	0	0	0	0	57	0	0	0	0	0	0	0	0	0	0	0	0	0	0	0	0	0	0	0	0	0	0	21
OTU_69	0	0	0	0	0	0	0	0	0	0	0	82	0	0	0	0	0	0	0	0	0	0	0	0	0	0	0	0	0	0	0	0	0	0	0	0	0	0	0	0
OTU_7	0	0	35	0	0	0	0	0	0	0	755	0	0	0	0	0	0	0	0	0	0	15	0	0	0	0	0	0	0	0	0	0	0	0	30	70	7	0	0	0
OTU_70	1	0	0	0	0	0	0	0	0	24	1	49	0	0	0	0	0	0	0	0	0	0	0	0	0	0	0	0	0	0	0	0	0	0	0	0	0	0	0	0
OTU_71	0	0	0	0	0	0	0	0	0	0	0	0	0	47	0	0	0	0	0	0	0	0	0	0	0	0	0	0	0	0	0	0	0	0	0	0	0	0	0	0
OTU_72	0	0	0	0	0	0	0	0	0	0	0	36	0	0	0	0	0	0	0	0	0	0	0	0	0	0	0	0	0	0	0	0	0	0	0	0	0	0	0	0
OTU_73	0	0	0	0	0	0	0	0	0	0	3	0	0	1	0	0	0	0	0	0	0	1	0	0	0	0	0	0	0	0	0	0	0	50	0	0	0	0	0	0
OTU_74	5	0	0	0	90	19	28	34	0	18	2	0	8	4	12	20	0	0	12	15	0	0	17	0	1	2	0	0	0	0	0	0	0	0	1	0	1	0	0	0
OTU_75	21	0	0	0	13	0	56	0	7	0	3	0	0	6	1	0	0	0	0	0	0	0	0	0	0	5	3	6	0	0	0	0	0	0	2	0	0	0	0	11
OTU_76	0	0	0	0	0	0	0	0	0	0	97	0	0	4	0	0	0	0	0	0	0	0	0	0	0	0	0	0	0	0	0	0	0	0	0	0	0	0	0	0
OTU_77	0	0	0	0	0	0	0	0	0	0	81	0	0	0	0	0	0	0	0	0	0	0	0	0	0	0	0	0	0	0	0	0	0	0	7	0	0	0	0	0
OTU_78	0	0	0	0	0	0	0	0	0	0	0	0	0	0	0	0	1	47	0	0	0	1	0	0	0	0	0	0	0	0	0	0	0	0	3	0	0	7	0	26
OTU_79	0	0	0	0	0	0	0	0	0	0	0	0	0	0	0	0	41	0	0	0	0	0	0	0	0	0	0	0	0	0	0	0	0	0	0	0	0	0	0	0
OTU_8	13	43	61	25	334	315	9	199	13	3	42	147	364	35	25	21	43	340	40	149	40	5	30	2	5	52	18	4	165	3	5	312	19	58	10	51	12	24	2	66
OTU_80	0	0	0	0	0	0	0	0	0	0	0	31	0	0	0	0	0	0	0	0	0	1	0	0	0	0	0	0	0	0	0	0	0	0	0	0	0	0	0	0
OTU_81	0	0	0	0	0	1	0	0	0	0	0	0	0	0	0	0	0	0	2	0	0	0	0	0	0	0	0	0	0	0	0	0	0	0	1	0	0	0	32	0
OTU_82	0	0	0	0	0	0	0	0	0	0	0	0	0	0	0	0	0	0	0	0	0	0	0	0	0	0	0	0	0	0	0	0	0	38	0	1	0	0	0	0
OTU_83	0	0	0	0	0	0	0	0	0	0	0	0	0	0	0	0	0	0	0	70	0	0	0	0	0	0	0	0	0	0	0	0	0	0	0	0	0	0	0	0
OTU_84	0	0	0	0	0	0	0	0	0	0	0	0	0	0	0	0	0	0	29	0	0	0	0	0	0	0	0	0	0	0	0	0	0	0	0	0	0	0	0	0
OTU_85	0	0	11	0	0	0	0	0	0	0	99	0	0	0	1	0	0	0	0	0	0	1	0	0	0	0	0	0	0	0	0	0	0	0	0	0	0	0	0	0
OTU_86	0	0	0	0	0	0	0	0	0	0	0	0	46	0	0	0	0	0	0	0	0	0	0	0	0	0	0	0	0	23	0	0	0	0	0	0	0	0	0	0
OTU_87	0	0	0	0	0	0	0	0	0	0	0	0	0	0	0	34	0	0	0	0	0	0	0	0	0	0	0	0	0	0	0	0	0	0	1	0	0	0	0	0
OTU_88	0	0	0	0	0	0	0	0	0	0	9	0	0	0	0	0	47	0	0	0	0	0	1	0	0	0	0	0	0	0	0	0	0	0	0	0	1	0	0	0
OTU_89	0	0	0	0	0	0	0	0	0	0	33	53	0	0	0	0	0	0	0	0	0	3	1	0	0	0	0	0	0	0	0	0	0	0	0	1	0	0	0	0
OTU_9	20	0	15	1	210	0	1	0	7	0	20	107	1	1	0	0	0	53	20	602	0	4	11	1	9	17	36	16	305	8	1	0	4	0	6	3	13	15	0	21
OTU_90	3	0	0	0	0	0	0	0	0	0	0	0	0	0	0	0	0	0	24	0	0	0	3	0	0	0	0	0	0	0	0	0	0	0	1	2	0	0	0	0
OTU_91	0	0	0	0	0	0	0	0	0	0	0	0	0	0	0	0	0	0	0	0	0	0	36	0	0	0	0	0	0	0	0	0	0	0	0	0	0	0	0	0
OTU_92	0	0	0	26	0	0	0	0	0	0	0	0	0	0	0	0	0	0	0	0	0	1	0	0	0	0	0	2	0	0	0	0	0	0	0	0	0	0	0	0
OTU_93	0	0	0	0	0	0	0	0	0	0	0	0	0	0	0	0	39	0	0	0	0	0	0	0	0	0	0	0	0	0	0	0	0	0	0	0	0	0	0	0
OTU_94	0	0	0	0	0	0	0	0	0	0	0	0	0	0	0	0	0	0	0	0	0	0	0	0	0	0	0	0	31	0	0	0	0	0	1	11	0	0	0	0
OTU_95	9	0	0	0	0	0	21	0	0	0	0	0	0	0	0	0	0	0	0	0	0	0	0	0	0	0	0	0	0	0	0	0	0	0	0	0	0	0	0	0
OTU_97	0	0	0	0	0	0	0	0	0	0	43	0	0	0	0	0	0	0	0	0	0	0	0	0	0	0	0	0	0	0	0	0	0	0	0	0	0	0	0	0
OTU_98	0	0	0	0	0	0	0	0	0	0	43	0	0	0	0	0	0	0	0	0	0	0	0	0	0	0	0	0	0	0	0	0	0	0	0	0	0	0	0	0
OTU_99	0	0	0	0	0	0	0	0	0	0	28	0	0	0	0	0	0	0	0	0	0	4	0	0	0	0	0	0	0	0	0	0	0	0	1	0	0	0	0	0
